# Supplementary material for: Integration of Antioxidant Activity Assays Data of Stevia Leaf Extracts: A Systematic Review and Meta-Analysis
Source: Antioxidants (Basel). 2024 Jun 4;13(6):692. doi: 10.3390/antiox13060692 (PMC11201069; doi:10.3390/antiox13060692)
Supplement: Supplementary file 1 [file antioxidants-13-00692-s001.zip]

Archive with 4 entries (4 files):
- proofs_SUPPLEMENTARY_Figure_1 (1).pptx
- proofs_SUPPLEMENTARY_Figure_2.pptx
- proofs_SUPPLEMENTARY_Figure_3.pptx
- proofs_SUPPLEMENTARY_Table 1.pdf
